# Supplementary material for: Adding Multimedia Animations to Exercise Therapy Provides No Additional Benefit for Rotator Cuff–Related Shoulder Pain: A Randomized Clinical Trial
Source: J Clin Med. 2025 Nov 10;14(22):7964. doi: 10.3390/jcm14227964 (PMC12653082; doi:10.3390/jcm14227964)
Supplement: Supplementary file 1 [file jcm-14-07964-s001.zip]

Archive with 1 entries (1 files):
- jcm-3882616-supplementary.pdf
